# Supplementary material for: UM171 cooperates with PIM1 inhibitors to restrict HSC expansion markers and suppress leukemia progression
Source: Cell Death Discov. 2022 Nov 5;8:448. doi: 10.1038/s41420-022-01244-6 (PMC9637110; doi:10.1038/s41420-022-01244-6)
Supplement: Supplementary file 12 — supplementary table 3 [file 41420_2022_1244_MOESM12_ESM.xlsx]

## Sheet: Sheet1
Supplementary table 3 | Differential expression of genes in Control and UM171 treated HEL cells. Values 2 fold up or down.
Gene_ID	Gene_symbol	expression_Control	expression_ UM171	log2fold change （UM171/Control）	Pvalue
221476	PI16	0	30.17	11.5589	1.12603e-250
2210	FCGR1B	0	20.39	10.9936	4.2057e-204
6348	CCL3	0	12.51	10.2889	1.619e-37
6349	CCL3L1	0	9.26	9.85487	2.70272e-27
6696	SPP1	0	7.74	9.59619	4.68438e-52
165904	XIRP1	0.05	26.16	9.03122	0
10365	KLF2	0.02	10.35	9.01542	1.0403e-123
10912	GADD45G	0	3.33	8.37938	3.73646e-14
2208	FCER2	0	3.14	8.29462	2.25364e-21
2123	EVI2A	0.05	14.44	8.17393	1.54883e-176
158067	AK8	0	2.88	8.16993	1.75797e-14
1264	CNN1	0	2.86	8.15987	9.90129e-20
5328	PLAU	0.09	21.69	7.91289	7.40232e-216
3604	TNFRSF9	0.07	15.42	7.78323	0
133	ADM	0	2.1	7.71425	3.73735e-14
2634	GBP2	0.03	6.07	7.66059	7.11465e-107
3576	CXCL8	1.57	297.09	7.56399	0
2209	FCGR1A	0.21	39	7.53694	6.33827e-264
728	C5AR1	0	1.84	7.52356	9.6089e-19
3976	LIF	0.02	3.51	7.45533	1.15741e-59
2012	EMP1	0.07	11.73	7.38863	5.53777e-137
8013	NR4A3	0.01	1.53	7.25739	1.00957e-36
100505385	IQCJ-SCHIP1	0	1.49	7.21917	1.82197e-15
259307	IL4I1	0.23	32.63	7.14842	1.80825e-232
84561	SLC12A8	0	1.27	6.98868	2.10989e-19
1236	CCR7	0.03	3.68	6.9386	8.36549e-33
26034	IPCEF1	0.04	4.7	6.87652	7.06235e-136
6328	SCN3A	0.01	1.15	6.84549	1.50262e-45
140691	TRIM69	0	1.1	6.78136	1.30596e-08
3512	JCHAIN	0	1.09	6.76818	1.14474e-06
9381	OTOF	0.01	1.05	6.71425	8.24538e-21
9760	TOX	0	0.98	6.61471	4.35689e-18
11346	SYNPO	0.02	1.92	6.58496	1.13181e-42
10911	UTS2	0.33	31.18	6.56201	1.2203e-61
57823	SLAMF7	0.03	2.78	6.53398	7.94325e-32
5800	PTPRO	0	0.9	6.49185	2.1105e-19
57471	ERMN	0	0.85	6.40939	3.73915e-14
23439	ATP1B4	0.01	0.82	6.35755	1.76047e-12
7185	TRAF1	0.11	8.96	6.34792	7.2681e-153
10993	SDS	0	0.79	6.30378	1.06202e-05
100996318	LOC100996318	0.03	2.34	6.2854	1.71927e-37
2669	GEM	0.46	34.99	6.24916	1.26589e-302
114771	PGLYRP3	0	0.72	6.16993	1.06233e-05
2124	EVI2B	0.78	54.94	6.13824	0
54210	TREM1	0.16	11.22	6.13186	3.15907e-133
344901	OSTN	0.02	1.4	6.12928	1.4904e-18
29933	GPR132	0.02	1.34	6.06609	7.10331e-19
4804	NGFR	0.02	1.32	6.04439	1.48998e-18
23034	SAMD4A	0.02	1.32	6.04439	1.4946e-35
353376	TICAM2	0	0.65	6.02237	2.93931e-09
100529063	BCL2L2-PABPN1	0	0.64	6	5.06218e-06
10161	LPAR6	0	0.64	6	1.14438e-06
22822	PHLDA1	0.64	40.43	5.98121	0
730	C7	0	0.62	5.9542	8.91488e-17
3725	JUN	2.51	150.52	5.90612	0
89866	SEC16B	0	0.57	5.83289	6.54524e-10
5621	PRNP	0	0.56	5.80735	1.14456e-06
2353	FOS	0.19	10.4	5.77444	7.48899e-86
5582	PRKCG	0	0.54	5.75489	1.22175e-07
9595	CYTIP	0.4	20.36	5.66959	2.99564e-185
2299	FOXI1	0	0.5	5.64386	2.22645e-05
5054	SERPINE1	0.19	9.3	5.61316	1.19719e-114
2078	ERG	0.64	31.23	5.60872	0
5602	MAPK10	0.01	0.48	5.58496	1.20546e-09
330	BIRC3	0.4	18.91	5.56301	0
284021	MILR1	0.15	6.85	5.51307	1.86008e-37
388372	CCL4L1	0.09	3.98	5.4667	3.21345e-11
100132565	GOLGA8F	0	0.44	5.45943	6.54778e-10
8605	PLA2G4C	0.02	0.88	5.45943	5.09482e-09
8743	TNFSF10	0.1	4.39	5.45615	4.88175e-31
170392	OIT3	0.11	4.79	5.44445	3.44719e-43
5996	RGS1	1.65	71.11	5.42951	0
962	CD48	1.41	60.71	5.42817	8.06168e-235
5156	PDGFRA	0.02	0.86	5.42626	5.98715e-17
374	AREG	0.39	16.53	5.40547	1.49162e-74
8506	CNTNAP1	0.1	4.23	5.40259	5.56941e-93
55321	TMEM74B	0.14	5.75	5.36006	3.44628e-36
10402	ST3GAL6	0.21	8.24	5.29418	9.04304e-103
3655	ITGA6	0.83	31.85	5.26204	0
221472	FGD2	0.06	2.28	5.24793	1.49622e-27
153769	SH3RF2	0.16	5.96	5.21917	2.0889e-79
51440	HPCAL4	0.03	1.1	5.1964	1.50556e-19
6424	SFRP4	0.07	2.53	5.17564	1.6748e-28
145781	GCOM1	0	0.36	5.16993	1.3062e-08
59272	ACE2	0	0.36	5.16993	2.2274e-05
3111	HLA-DOA	0.04	1.36	5.08746	2.77676e-18
3687	ITGAX	0.05	1.68	5.07039	1.23185e-20
619373	MBOAT4	0.08	2.62	5.03342	5.72538e-18
285704	RGMB	0.39	12.76	5.03201	1.05528e-200
6657	SOX2	0.05	1.62	5.01792	3.80709e-15
1901	S1PR1	0.22	7.1	5.01224	3.63132e-79
84868	HAVCR2	0.47	14.82	4.97874	2.97175e-129
23671	TMEFF2	0.04	1.24	4.9542	6.63924e-11
102723655	LOC102723655	0	0.31	4.9542	5.06369e-06
1015	CDH17	0.04	1.22	4.93074	2.44059e-17
3269	HRH1	0.09	2.73	4.92283	1.15137e-43
467	ATF3	1.62	48.55	4.90541	0
1026	CDKN1A	2.68	78.48	4.87202	0
401027	C2orf66	0.45	12.86	4.83682	3.58746e-102
1960	EGR3	0.03	0.85	4.82443	2.39627e-12
860	RUNX2	0.14	3.96	4.822	2.88138e-76
23237	ARC	0.31	8.71	4.81233	2.48839e-91
9734	HDAC9	1.67	46.47	4.79838	0
3383	ICAM1	0.28	7.75	4.7907	9.31038e-90
79987	SVEP1	0.02	0.55	4.78136	1.33041e-26
79971	WLS	0.22	5.96	4.75974	5.31046e-54
57115	PGLYRP4	0.96	25.74	4.74483	3.17209e-215
10544	PROCR	1.5	40.06	4.73913	1.13942e-198
445347	TARP	0.21	5.6	4.73697	1.67401e-30
5997	RGS2	4.23	110.96	4.71324	0
10090	UST	0.01	0.26	4.70044	0.000195962
83937	RASSF4	0.06	1.55	4.69116	3.81576e-18
4088	SMAD3	0.13	3.32	4.6746	1.15678e-72
11228	RASSF8	0.76	19.17	4.65671	0
219539	YPEL4	0.13	3.27	4.65271	9.14608e-19
1301	COL11A1	0.02	0.5	4.64386	8.18408e-11
11141	IL1RAPL1	0.09	2.25	4.64386	1.23694e-26
3067	HDC	0.77	19.04	4.62803	6.17994e-149
2672	GFI1	0.85	20.52	4.59342	0
29969	MDFIC	0.18	4.18	4.53743	4.58185e-78
51284	TLR7	0.04	0.92	4.52356	5.72379e-18
285513	GPRIN3	0.04	0.92	4.52356	3.22074e-41
100996720	LOC100996720	0.57	13.1	4.52246	1.86203e-42
170261	ZCCHC12	0.09	2.06	4.51658	1.33262e-16
51655	RASD1	0.16	3.65	4.51175	8.97463e-22
576	ADGRB2	0.1	2.28	4.51096	7.75626e-42
7782	SLC30A4	0.02	0.45	4.49185	2.39574e-12
3310	HSPA6	3.52	78.99	4.48802	0
440686	HIST2H3PS2	0.05	1.12	4.48543	1.65511e-10
84159	ARID5B	0.4	8.91	4.47735	2.07134e-232
1850	DUSP8	0.35	7.69	4.45756	5.94012e-121
147381	CBLN2	0.14	3.07	4.45474	9.93786e-33
6003	RGS13	0.37	7.91	4.41808	2.71948e-40
2920	CXCL2	1.55	31.74	4.35596	1.2799e-118
2921	CXCL3	2.11	43	4.34902	2.99798e-153
1281	COL3A1	0.05	1.01	4.33628	6.29488e-20
2357	FPR1	0.11	2.22	4.33498	6.74877e-10
1052	CEBPD	0.11	2.22	4.33498	2.73867e-09
56062	KLHL4	0.11	2.22	4.33498	4.23304e-31
6659	SOX4	2.3	46.38	4.3338	0
283	ANG	0.21	4.22	4.32878	5.72698e-18
3782	KCNN3	0	0.2	4.32193	1.37146e-10
8573	CASK	0.15	2.94	4.29278	3.18221e-81
3684	ITGAM	0.49	9.6	4.29218	5.24596e-143
5743	PTGS2	0.91	17.7	4.28174	4.32094e-267
80824	DUSP16	1.19	23.12	4.28011	0
2213	FCGR2B	0.2	3.85	4.26679	6.26547e-23
7148	TNXB	0.02	0.38	4.24793	2.12583e-08
286343	LURAP1L	3	56.68	4.23981	5.021298185169E-311
2354	FOSB	0.59	11.1	4.2337	1.36671e-133
10964	IFI44L	0.09	1.68	4.22239	1.70901e-17
4092	SMAD7	0.5	9.28	4.21412	3.70904e-74
23271	CAMSAP2	0.37	6.86	4.21261	1.49033e-172
604	BCL6	0.04	0.72	4.16993	1.38276e-13
4082	MARCKS	0.26	4.51	4.11654	4.13619e-64
7128	TNFAIP3	3.06	53.02	4.11493	0
79161	TMEM243	2.32	39.75	4.09876	3.27754e-152
285556	C4orf54	0	0.17	4.08746	2.7533e-08
11067	DEPP1	0.23	3.88	4.07635	1.17567e-25
10468	FST	0.32	5.38	4.07146	3.00859e-43
4013	VWA5A	11.05	183.32	4.05225	0
4916	NTRK3	0.55	9.07	4.0436	7.80378e-171
29767	TMOD2	0.11	1.77	4.00817	3.25459e-53
6382	SDC1	0.12	1.88	3.96963	2.49351e-19
597	BCL2A1	1.06	16.42	3.95332	3.1542e-40
6594	SMARCA1	0.33	5.11	3.95279	1.57724e-63
9518	GDF15	2.11	32.59	3.94911	2.23849e-135
1436	CSF1R	0.07	1.08	3.94753	9.20638e-15
1316	KLF6	2.08	31.55	3.92298	0
220213	OTUD1	0.8	12.04	3.91169	2.57735e-116
9945	GFPT2	0.07	1.05	3.90689	9.98084e-12
56130	PCDHB6	0.04	0.6	3.90689	1.31748e-06
5806	PTX3	0.84	12.56	3.9023	1.47596e-73
10865	ARID5A	8.53	126.38	3.88908	0
196264	MPZL3	0.55	8.14	3.88753	5.44474e-103
1004	CDH6	0.14	2.06	3.87915	8.74488e-32
153020	RASGEF1B	0.36	5.27	3.87173	4.0915e-48
1233	CCR4	5.48	80.08	3.86919	0
54900	LAX1	0.07	1.02	3.86507	3.22419e-17
56971	CEACAM19	0.21	3.03	3.85086	3.59827e-21
5027	P2RX7	0.61	8.76	3.84405	3.41456e-134
23462	HEY1	0.35	4.97	3.82782	8.20577e-35
8807	IL18RAP	0.16	2.27	3.82655	1.0032e-21
400629	TEX19	0.56	7.94	3.82564	1.61641e-47
80816	ASXL3	0.03	0.42	3.80735	1.70822e-15
3669	ISG20	0.52	7.24	3.79941	1.65184e-27
23604	DAPK2	0.18	2.5	3.79586	1.72828e-24
10205	MPZL2	0.16	2.2	3.78136	1.63638e-18
4685	NCAM2	0.07	0.96	3.77761	4.73602e-21
80714	PBX4	0.86	11.77	3.77463	1.22859e-47
4332	MNDA	0.54	7.3	3.75687	6.63444e-38
120425	JAML	0.13	1.75	3.75077	3.10647e-10
8852	AKAP4	0.07	0.94	3.74723	9.23094e-09
2245	FGD1	0.03	0.4	3.73697	9.8631e-06
116	ADCYAP1	0.62	8.21	3.72704	3.12999e-79
107986192	LOC107986192	0.15	1.97	3.71516	2.30179e-20
54541	DDIT4	4.94	64.46	3.70582	9.3E-322
9447	AIM2	1.51	19.48	3.68937	1.43732e-83
2015	ADGRE1	0.28	3.58	3.67646	9.23003e-28
387849	REP15	0.2	2.55	3.67243	3.51981e-08
84803	GPAT3	0.7	8.86	3.66188	4.37429e-67
2633	GBP1	1.25	15.75	3.65535	8.12269e-140
10332	CLEC4M	0.75	9.43	3.6523	8.11855e-55
4616	GADD45B	1.24	15.55	3.6485	1.10719e-59
65249	ZSWIM4	0.19	2.38	3.64689	1.5935e-32
57636	ARHGAP23	0.06	0.75	3.64386	4.68731e-13
283576	ZDHHC22	0.13	1.62	3.63941	2.4124e-17
857	CAV1	1.59	19.7	3.6311	3.98121e-151
26230	TIAM2	0.06	0.74	3.62449	4.68776e-09
26051	PPP1R16B	2.49	30.6	3.61931	0
1240	CMKLR1	0.07	0.86	3.61891	1.83268e-13
10371	SEMA3A	0.22	2.68	3.60666	6.84361e-49
114805	GALNT13	0.02	0.24	3.58496	0.000136492
79674	VEPH1	0.24	2.88	3.58496	2.15608e-08
2266	FGG	0.36	4.31	3.58162	1.24903e-21
388403	YPEL2	0.64	7.63	3.57554	1.45832e-117
2888	GRB14	0.11	1.31	3.57399	5.48181e-09
79365	BHLHE41	1.29	15.33	3.57091	4.55512e-168
1290	COL5A2	0.22	2.56	3.54057	6.68138e-48
22996	TTC39A	0.23	2.67	3.53713	1.26347e-15
11309	SLCO2B1	0.87	10.08	3.53434	1.70307e-116
4035	LRP1	0.07	0.81	3.5325	6.59898e-37
1524	CX3CR1	0.71	8.19	3.52797	1.4569e-72
79845	RNF122	1.6	18.44	3.52669	1.87414e-95
101928764	LOC101928764	0.21	2.42	3.52655	9.22021e-19
5159	PDGFRB	0.17	1.95	3.51987	5.08246e-33
5581	PRKCE	0.39	4.45	3.51226	2.52887e-77
619279	ZNF704	0.43	4.88	3.50447	3.38473e-211
720	C4A	0.03	0.34	3.5025	1.31727e-06
55340	GIMAP5	0.54	6.09	3.49541	7.29763e-32
162461	TMEM92	0.23	2.58	3.48767	6.90402e-09
57713	SFMBT2	0.08	0.89	3.47573	1.34771e-20
148418	SAMD13	0.8	8.89	3.47411	7.75252e-35
729974	RFPL4AL1	2.06	22.8	3.46832	3.94487e-70
9404	LPXN	1.83	20.1	3.45728	1.96346e-104
5971	RELB	0.82	8.97	3.45141	3.10741e-56
3680	ITGA9	0.54	5.86	3.43987	8.61891e-66
404093	CUEDC1	0.25	2.69	3.42761	2.68609e-24
3084	NRG1	0.18	1.92	3.41504	1.4097e-20
2355	FOSL2	0.5	5.33	3.41414	1.72781e-81
5101	PCDH9	1.27	13.49	3.40899	8.90313e-187
92689	FAM114A1	0.25	2.65	3.40599	2.71904e-27
84329	HVCN1	0.61	6.46	3.40465	5.3457e-29
29094	LGALSL	0.17	1.8	3.40439	5.03485e-20
79924	ADM2	0.16	1.69	3.40088	9.72529e-20
3760	KCNJ3	0.11	1.16	3.39855	2.56694e-16
126014	OSCAR	0.22	2.32	3.39855	6.84592e-13
577	ADGRB3	0.15	1.55	3.36923	5.04566e-26
5787	PTPRB	0.13	1.34	3.36565	7.70327e-41
677	ZFP36L1	14.08	144.86	3.36294	0
8817	FGF18	0.44	4.52	3.36075	1.94296e-24
84102	SLC41A2	0.46	4.68	3.3468	1.71882e-60
58160	NFE4	7.04	70.6	3.32602	6.0846e-164
10297	APC2	0.04	0.4	3.32193	1.32465e-12
10957	PNRC1	6.29	61.83	3.29718	0
10529	NEBL	0.08	0.78	3.2854	7.13273e-09
81855	SFXN3	2.85	27.77	3.28449	4.44053e-290
388228	SBK1	0.06	0.58	3.27302	1.67534e-08
387640	SKIDA1	0.24	2.32	3.27302	8.0494e-44
3082	HGF	3.8	36.39	3.25947	9.24E-322
493869	GPX8	0.07	0.67	3.25873	1.75115e-07
102724965	LOC102724965	0.09	0.86	3.25634	2.57214e-07
8651	SOCS1	1.06	10.11	3.25365	7.31599e-31
9121	SLC16A5	1.07	10.09	3.23724	2.73135e-80
7431	VIM	133.61	1259.14	3.23634	0
387496	RASL11A	2.51	23.42	3.22198	1.08668e-52
255809	C19orf38	0.88	8.2	3.22005	2.26345e-24
23179	RGL1	0.2	1.86	3.21723	9.15835e-26
7286	TUFT1	0.37	3.43	3.21261	6.80846e-28
23208	SYT11	2.1	19.39	3.20685	1.97739e-271
10841	FTCD	0.15	1.38	3.20163	3.55252e-13
51513	ETV7	0.2	1.84	3.20163	6.85971e-09
780	DDR1	0.06	0.55	3.1964	1.83917e-06
440730	TRIM67	0.06	0.55	3.1964	3.25621e-13
114548	NLRP3	0.98	8.96	3.19265	8.03656e-95
65124	SOWAHC	0.14	1.28	3.19265	1.23488e-16
55565	ZNF821	0.8	7.27	3.18388	4.70544e-34
105376722	LOC105376722	0.12	1.09	3.18322	1.26661e-05
6546	SLC8A1	0.23	2.08	3.17688	2.00969e-37
101060254	LOC101060254	0.29	2.59	3.15883	2.60642e-12
9170	LPAR2	1.16	10.33	3.15464	5.52258e-56
8870	IER3	2.76	24.53	3.15181	6.8091e-73
6038	RNASE4	0.21	1.86	3.14684	5.95221e-08
2591	GALNT3	0.07	0.62	3.14684	1.70989e-07
3914	LAMB3	0.41	3.61	3.1383	3.1545e-40
11259	FILIP1L	2.37	20.86	3.13778	1.25065e-174
255631	COL24A1	0.08	0.7	3.12928	4.13737e-12
79690	GAL3ST4	0.1	0.87	3.12102	2.23042e-06
9762	LZTS3	0.55	4.77	3.11649	7.80497e-61
27290	SPINK4	1.75	15.12	3.11103	2.27523e-11
112483	SAT2	3.35	28.87	3.10734	6.33808e-64
161176	SYNE3	0.86	7.37	3.09926	8.22749e-172
27115	PDE7B	0.18	1.53	3.08746	5.59383e-22
25937	WWTR1	0.89	7.56	3.08651	5.4959e-99
301	ANXA1	37.41	316.67	3.08148	0
100507507	LOC100507507	2.08	17.57	3.07846	4.70874e-73
9715	FAM131B	0.32	2.7	3.07682	1.01257e-29
57412	AS3MT	0.16	1.35	3.07682	5.66485e-09
4185	ADAM11	0.07	0.59	3.07529	1.67594e-08
65989	DLK2	0.21	1.77	3.07529	1.96552e-08
3164	NR4A1	3.95	33.28	3.07473	1.2835e-217
7634	ZNF80	0.19	1.6	3.074	1.16683e-12
84239	ATP13A4	0.15	1.26	3.07039	5.24014e-17
100129940	LOC100129940	0.13	1.09	3.06774	5.28262e-16
7096	TLR1	0.42	3.52	3.06711	3.00209e-46
479	ATP12A	0.09	0.75	3.05889	5.95324e-08
23493	HEY2	2.55	21.13	3.05072	6.27797e-149
29119	CTNNA3	0.22	1.81	3.04041	1.48611e-17
8626	TP63	0.31	2.55	3.04016	3.02032e-35
8828	NRP2	0.44	3.61	3.03642	2.21573e-38
54538	ROBO4	0.13	1.06	3.02748	1.52277e-10
5292	PIM1	53.89	191.63	3.02339	0
94	ACVRL1	0.41	3.33	3.02183	1.6545e-33
6779	STATH	0.57	4.62	3.01886	2.22939e-06
83872	HMCN1	0.19	1.54	3.01886	2.04501e-66
166929	SGMS2	0.58	4.7	3.01854	3.7523e-73
5801	PTPRR	1.08	8.74	3.0166	2.71765e-57
3125	HLA-DRB3	0.31	2.5	3.01159	2.08404e-07
49854	ZBTB21	2.44	19.67	3.01104	0
5287	PIK3C2B	0.35	2.82	3.01027	6.90664e-54
360	AQP3	1.49	11.97	3.00604	1.29639e-53
7512	XPNPEP2	0.06	0.48	3	8.41917e-05
3751	KCND2	0.04	0.32	3	2.38637e-05
23224	SYNE2	1.05	8.36	2.99311	2.17665e-109
57379	AICDA	0.33	2.62	2.98903	5.04938e-18
23150	FRMD4B	1.2	9.47	2.98033	2.5834e-114
4818	NKG7	0.94	7.4	2.97679	2.48342e-13
54498	SMOX	2.62	20.57	2.9729	2.18276e-104
2212	FCGR2A	30.2	237.06	2.97263	0
84667	HES7	0.82	6.43	2.97112	8.05713e-42
286006	LSMEM1	0.33	2.58	2.96683	7.69989e-23
3363	HTR7	0.16	1.25	2.96578	9.46471e-11
10125	RASGRP1	0.3	2.32	2.95109	3.26003e-28
167838	TXLNB	0.68	5.2	2.9349	1.08829e-57
7188	TRAF5	2.12	16.2	2.93386	5.48139e-145
4071	TM4SF1	4.15	31.66	2.93148	6.98587e-123
4792	NFKBIA	10.57	80.58	2.93045	1.95401e-286
55824	PAG1	2.87	21.83	2.92719	0
3787	KCNS1	0.05	0.38	2.926	2.46224e-06
7227	TRPS1	0.13	0.98	2.91427	1.5465e-23
4638	MYLK	2.34	17.62	2.91263	1.84094e-137
4929	NR4A2	0.93	7	2.91205	2.83333e-57
3673	ITGA2	1.28	9.63	2.91139	2.15907e-184
64167	ERAP2	0.38	2.85	2.90689	7.86327e-36
5939	RBMS2	0.99	7.4	2.90202	1.8339e-110
114788	CSMD3	0.19	1.42	2.90182	1.5112e-45
8793	TNFRSF10D	3.2	23.88	2.89966	2.87831e-200
9262	STK17B	4.06	30.27	2.89834	0
5792	PTPRF	1.22	9.08	2.89581	3.19293e-160
11030	RBPMS	3.27	24.31	2.89419	4.9066e-92
28514	DLL1	0.38	2.81	2.8865	2.99678e-22
51676	ASB2	0.34	2.5	2.87832	1.43653e-14
960	CD44	15.79	115.91	2.87592	0
4739	NEDD9	1.06	7.78	2.87571	4.40469e-68
83667	SESN2	5.58	40.95	2.87553	0
9172	MYOM2	0.03	0.22	2.87447	0.000924265
9732	DOCK4	0.21	1.54	2.87447	3.10699e-33
8671	SLC4A4	0.11	0.8	2.8625	3.44257e-16
64078	SLC28A3	0.19	1.38	2.8606	1.77344e-14
745	MYRF	0.31	2.24	2.85316	1.48451e-32
9064	MAP3K6	0.4	2.89	2.853	3.08357e-27
11174	ADAMTS6	0.45	3.25	2.85244	1.38491e-46
11227	GALNT5	0.09	0.65	2.85244	1.09783e-17
726	CAPN5	0.69	4.98	2.85148	6.90227e-52
81606	LBH	6.66	47.19	2.82489	2.44708536E-316
54739	XAF1	1.24	8.77	2.82224	6.10936e-71
2036	EPB41L1	0.17	1.2	2.81943	8.8899e-17
9976	CLEC2B	14.56	102.03	2.80891	0
8293	SERF1A	1.34	9.39	2.80889	2.47155e-09
117854	TRIM6	1.16	8.12	2.80735	4.73946e-62
2069	EREG	1.36	9.49	2.8028	6.59848e-102
1843	DUSP1	3.54	24.63	2.7986	1.451e-110
284040	CDRT4	0.56	3.88	2.79256	1.97807e-22
130399	ACVR1C	0.13	0.9	2.79141	6.05779e-20
9284	NPIPA1	0.24	1.64	2.77259	8.41347e-05
969	CD69	9.2	62.82	2.77152	9.77953e-227
101928422	LOC101928422	0.5	3.38	2.75702	2.12998e-22
10475	TRIM38	3.81	25.65	2.7511	0
90427	BMF	1.8	12.11	2.75013	1.12792e-125
168455	CCDC71L	0.42	2.82	2.74723	1.51213e-44
11247	NXPH4	0.5	3.35	2.74416	1.07396e-11
55281	TMEM140	0.29	1.94	2.74193	6.05428e-10
57493	HEG1	0.68	4.54	2.73909	4.07202e-98
56978	PRDM8	1.74	11.61	2.73821	3.50556e-81
4783	NFIL3	4.46	29.7	2.73535	1.04096e-131
91526	ANKRD44	0.23	1.53	2.73383	1.9475e-18
113791	PIK3IP1	0.57	3.78	2.72935	2.21787e-21
5329	PLAUR	4.37	28.97	2.72885	3.82538e-89
85441	HELZ2	0.35	2.32	2.7287	2.75875e-48
80034	CSRNP3	0.12	0.79	2.71882	1.34713e-21
349667	RTN4RL2	1.69	11.07	2.71156	2.06385e-53
23645	PPP1R15A	36.29	237.32	2.70919	0
23764	MAFF	0.93	6.08	2.70877	5.09198e-32
10501	SEMA6B	0.23	1.5	2.70526	2.00317e-11
11221	DUSP10	3.91	25.48	2.70412	1.92256e-152
151011	SEPT10	2.37	15.44	2.70371	2.22885e-120
56979	PRDM9	0.34	2.2	2.6939	8.13309e-19
221981	THSD7A	0.11	0.71	2.69032	1.5459e-17
8987	STBD1	0.67	4.32	2.6888	1.81321e-28
79998	ANKRD53	0.09	0.58	2.68806	0.000727046
81786	TRIM7	1.5	9.65	2.68557	4.58267e-55
8553	BHLHE40	4.79	30.78	2.6839	2.57274e-202
57731	SPTBN4	0.44	2.82	2.68012	8.39316e-30
7832	BTG2	10.04	64.24	2.67771	0
221914	GPC2	0.18	1.15	2.67557	2.4023e-07
51291	GMIP	1.75	11.17	2.6742	2.18561e-84
2041	EPHA1	0.55	3.5	2.66985	1.98212e-26
341152	OR2AT4	0.4	2.54	2.66676	1.6888e-15
23258	DENND5A	4.13	26.15	2.6626	4.48505e-275
9429	ABCG2	0.44	2.78	2.65951	7.14707e-23
4610	MYCL	0.74	4.63	2.64542	9.65123e-31
8809	IL18R1	1.45	9.05	2.64186	3.38618e-77
84456	L3MBTL3	5.24	32.7	2.64165	2.26846e-301
55359	STYK1	0.31	1.93	2.63826	5.90081e-13
84700	MYO18B	2.28	14.18	2.63675	1.76309e-222
339665	SLC35E4	0.29	1.8	2.63387	3.64149e-11
4311	MME	0.13	0.8	2.62149	1.16768e-10
91461	PKDCC	1.07	6.56	2.61609	4.98459e-35
254228	CALHM5	0.08	0.49	2.61471	6.49911e-11
6503	SLA	2.54	15.55	2.61401	1.71826e-95
22914	KLRK1	0.78	4.76	2.60942	5.4077e-16
901	CCNG2	1.91	11.58	2.59999	1.69569e-67
27113	BBC3	1.31	7.94	2.59957	1.0345e-29
55332	DRAM1	2.6	15.75	2.59877	4.88879e-116
8324	FZD7	0.96	5.81	2.59743	1.06301e-47
285590	SH3PXD2B	2.68	16.2	2.59569	7.19844e-270
201799	TMEM154	0.71	4.29	2.59509	2.09268e-25
79785	RERGL	1.79	10.77	2.58899	7.70678e-22
1839	HBEGF	3.12	18.66	2.58033	2.32624e-90
9267	CYTH1	8.38	50.08	2.57921	0
7049	TGFBR3	0.35	2.09	2.57808	1.0628e-29
3556	IL1RAP	2.35	14.03	2.57778	7.39894e-134
79026	AHNAK	2.27	13.51	2.57326	0
9047	SH2D2A	3.21	19.01	2.56611	2.21429e-60
7273	TTN	0.48	2.83	2.5597	0
10716	TBR1	0.19	1.12	2.55943	3.77622e-10
130271	PLEKHH2	0.61	3.59	2.5571	9.46217e-52
414328	IDNK	0.48	2.82	2.55459	2.77873e-11
3931	LCAT	0.52	3.05	2.55223	7.13403e-09
116442	RAB39B	1.69	9.89	2.54895	8.33734e-72
342931	RFPL4A	8.74	51.14	2.54875	5.05493e-111
50846	DHH	0.06	0.35	2.54432	0.000289284
114783	LMTK3	0.06	0.35	2.54432	8.71962e-05
1958	EGR1	2.58	15.04	2.54336	1.08335e-96
23554	TSPAN12	1.6	9.32	2.54226	3.38034e-48
5025	P2RX4	2.65	15.43	2.54167	9.53528e-50
6281	S100A10	25.79	149.63	2.53652	3.82389e-291
3162	HMOX1	0.44	2.55	2.53492	7.13142e-09
10221	TRIB1	32.45	187.04	2.52706	0
353322	ANKRD37	0.72	4.14	2.52356	7.37053e-08
23046	KIF21B	2.89	16.55	2.51769	9.22268238316073E-310
196	AHR	3.94	22.54	2.51622	6.90625e-290
4791	NFKB2	8.23	46.98	2.51308	4.21113e-287
50615	IL21R	5.06	28.88	2.51286	1.75022e-275
7222	TRPC3	0.54	3.07	2.50721	5.21117e-32
79750	ZNF385D	3.37	19.15	2.50652	5.44069e-97
23228	PLCL2	0.66	3.75	2.50635	1.79315e-32
1515	CTSV	2.44	13.86	2.50597	1.06522e-127
25791	NGEF	0.8	4.53	2.50144	2.31651e-21
963	CD53	16	90.44	2.49889	2.27388e-274
80723	SLC35G2	2.77	15.65	2.4982	2.05931e-71
90993	CREB3L1	0.56	3.15	2.49185	8.91533e-18
389289	ANXA2R	2.42	13.59	2.48947	9.81068e-33
85414	SLC45A3	4.71	26.43	2.48838	1.54521e-178
122786	FRMD6	0.6	3.36	2.48543	3.21433e-32
8792	TNFRSF11A	0.17	0.95	2.48239	6.73107e-10
4643	MYO1E	0.12	0.67	2.48113	4.349e-07
1326	MAP3K8	3.96	22.1	2.48047	1.26316e-151
946	SIGLEC6	3.41	19.03	2.48043	1.44352e-132
27303	RBMS3	0.38	2.12	2.47999	3.57936e-25
79772	MCTP1	2.15	11.98	2.47822	7.63151e-104
868	CBLB	0.96	5.34	2.47573	8.5051e-69
89782	LMLN	0.44	2.44	2.47131	2.66385e-35
94241	TP53INP1	0.68	3.76	2.46713	2.09588e-43
23127	COLGALT2	2.54	14.04	2.46664	4.12662e-127
80381	CD276	1.36	7.51	2.46521	8.40938e-47
117144	CATSPER1	0.41	2.25	2.45623	1.90647e-12
272	AMPD3	1.86	10.16	2.44953	3.62086e-88
2043	EPHA4	0.13	0.71	2.44931	2.11055e-10
4162	MCAM	0.57	3.11	2.44788	1.79625e-32
4485	MST1	1.37	7.47	2.44693	9.83786e-32
100130733	LRRC70	0.12	0.65	2.43741	0.000917273
129025	ZNF280A	0.41	2.22	2.43686	3.65768e-10
57688	ZSWIM6	2.6	14.07	2.43604	4.1469e-128
121227	LRIG3	5	26.96	2.43082	2.73257e-201
976	ADGRE5	4.73	25.5	2.43059	2.11915e-170
10608	MXD4	3.06	16.44	2.42561	1.24279e-77
928	CD9	10.93	58.64	2.42359	8.30319e-140
684	BST2	8.09	43.28	2.41949	3.00185e-77
4015	LOX	4.55	24.34	2.41939	1.28871e-240
55509	BATF3	1.63	8.7	2.41614	5.03811e-16
349136	WDR86	0.24	1.28	2.41504	3.79311e-08
115572	TENT5B	0.48	2.56	2.41504	1.82729e-12
11037	STON1	0.5	2.66	2.41143	9.41463e-30
285025	CCDC141	1.18	6.24	2.40276	3.21704e-67
22989	MYH15	0.07	0.37	2.4021	2.54882e-06
3491	CYR61	1.17	6.18	2.4011	1.78456e-27
441027	TMEM150C	1.23	6.49	2.39956	1.08905e-40
602	BCL3	0.93	4.87	2.38862	8.16097e-19
9846	GAB2	3.67	19.21	2.38801	1.81823e-227
2262	GPC5	0.48	2.51	2.38658	4.69975e-18
100049587	SIGLEC14	0.64	3.34	2.3837	4.73036e-20
8527	DGKD	5.99	31.2	2.38092	0
1846	DUSP4	0.17	0.88	2.37197	1.05778e-10
93589	CACNA2D4	1.94	10.04	2.37163	4.14788e-104
2308	FOXO1	0.49	2.52	2.36257	1.58033e-29
83259	PCDH11Y	0.21	1.08	2.36257	4.38831e-21
7538	ZFP36	15.41	78.98	2.35762	2.14881e-248
7464	CORO2A	0.7	3.58	2.35453	2.66015e-36
51232	CRIM1	1.77	9.02	2.34938	1.28666e-92
2070	EYA4	4.2	21.4	2.34915	3.20912000823E-313
947	CD34	0.36	1.83	2.34577	3.47842e-10
65983	GRAMD2B	3.76	19.07	2.3425	4.49771e-92
9638	FEZ1	20.84	105.55	2.3405	0
10903	MTMR11	0.47	2.38	2.34023	2.56967e-17
379	ARL4D	1.18	5.97	2.33894	1.29505e-17
482	ATP1B2	0.95	4.8	2.33703	6.87866e-27
10124	ARL4A	5.6	28.18	2.33117	2.92132e-168
51177	PLEKHO1	2.22	11.17	2.331	1.26021e-43
285148	IAH1	0.37	1.86	2.32971	6.46314e-08
6303	SAT1	14.11	70.73	2.3256	9.04572e-204
400073	C12orf76	1.67	8.35	2.32193	1.61734e-24
57480	PLEKHG1	0.49	2.45	2.32193	7.04291e-34
80310	PDGFD	0.81	4.05	2.32193	1.15296e-30
25928	SOSTDC1	4.15	20.69	2.31775	5.9005e-69
822	CAPG	7.6	37.65	2.30858	6.61271e-84
55693	KDM4D	0.18	0.89	2.30581	7.33159e-06
51131	PHF11	2.16	10.68	2.30581	1.48998e-28
80328	ULBP2	1.97	9.73	2.30424	1.61678e-24
64220	STRA6	0.79	3.89	2.29985	1.73011e-13
50650	ARHGEF3	3.59	17.62	2.29516	2.17402e-114
11098	PRSS23	3.87	18.98	2.29407	8.5313e-138
55970	GNG12	1.42	6.93	2.28696	4.33432e-56
8477	GPR65	2.93	14.29	2.28603	7.8784e-118
3303	HSPA1A	0.73	3.55	2.28185	2.24643e-16
399	RHOH	5.32	25.82	2.27899	8.13018e-96
56956	LHX9	0.2	0.97	2.27798	1.22573e-08
400818	NBPF9	2.07	10.01	2.27374	9.72655e-83
688	KLF5	2.64	12.76	2.27302	6.50939e-74
92370	PXYLP1	1.33	6.41	2.2689	6.89241e-34
196792	FAM24B	7.02	33.79	2.26705	2.01376e-40
1946	EFNA5	0.74	3.56	2.26628	3.61038e-36
8202	NCOA3	3.36	16.09	2.25963	5.3627e-234
64332	NFKBIZ	2.64	12.63	2.25824	1.2823e-87
1879	EBF1	0.09	0.43	2.25634	0.000288568
256302	NATD1	0.31	1.48	2.25526	1.25038e-13
8744	TNFSF9	3.18	15.15	2.25222	2.17854e-43
10150	MBNL2	13.21	62.81	2.24936	0
197135	PATL2	0.36	1.71	2.24793	1.61909e-07
26249	KLHL3	0.35	1.66	2.24576	4.66797e-21
84446	BRSK1	1.2	5.69	2.24539	1.99987e-30
56935	SMCO4	3.28	15.55	2.24515	1.12798e-23
2250	FGF5	0.61	2.89	2.24419	9.4661e-29
2004	ELK3	2.78	13.14	2.24081	1.05143e-98
10734	STAG3	0.54	2.55	2.23947	7.14894e-20
10457	GPNMB	0.61	2.88	2.23919	1.154e-14
113452	TMEM54	3.57	16.84	2.2379	4.65323e-30
185	AGTR1	2.08	9.79	2.23473	2.95953e-40
10345	TRDN	0.34	1.6	2.23447	1.99599e-14
9060	PAPSS2	2.68	12.61	2.23426	6.48987e-86
85376	RIMBP3	0.2	0.94	2.23266	5.22615e-11
10253	SPRY2	9.81	46.07	2.2315	4.63741e-180
590	BCHE	0.6	2.81	2.22754	7.07513e-13
79094	CHAC1	5.19	24.3	2.22715	3.46387e-71
26115	TANC2	0.96	4.49	2.22561	4.79171e-95
6443	SGCB	0.77	3.6	2.22507	7.62159e-28
3215	HOXB5	0.94	4.39	2.22349	1.99647e-14
1277	COL1A1	0.27	1.26	2.22239	1.56993e-15
4922	NTS	59.37	277.04	2.22229	0
112609	MRAP2	7.85	36.62	2.22187	1.66555e-134
57568	SIPA1L2	0.29	1.35	2.21883	1.37367e-16
126353	MISP	0.43	2	2.21759	4.31153e-11
83857	TMTC1	0.34	1.58	2.21632	9.23257e-24
29967	LRP12	9.58	44.36	2.21116	6.001217E-317
118429	ANTXR2	9.31	43.06	2.2095	0
6446	SGK1	1.08	4.99	2.20801	2.02668e-21
121268	RHEBL1	2.78	12.84	2.20749	4.63195e-26
92558	BICDL1	0.44	2.03	2.2059	3.71379e-09
114904	C1QTNF6	1.13	5.21	2.20496	2.30424e-30
22839	DLGAP4	5.66	26.07	2.20352	1.3676e-155
56670	SUCNR1	24.03	110.65	2.20309	0
4038	LRP4	1.52	6.98	2.19916	9.05782e-103
84502	JPH4	0.61	2.8	2.19855	6.18446e-22
57519	STARD9	0.58	2.66	2.1973	2.24123e-72
23312	DMXL2	1.78	8.14	2.19315	2.17553e-131
1945	EFNA4	2.44	11.15	2.19209	8.87944e-23
58472	SQOR	1.32	6.03	2.19162	6.61518e-21
284992	CCDC150	2.12	9.68	2.19094	5.17149e-55
160622	GRASP	0.57	2.6	2.18948	8.41648e-12
51313	FAM198B	1.85	8.38	2.17942	1.66153e-69
874	CBR3	2.48	11.15	2.16863	5.73674e-20
160364	CLEC12A	2.2	9.88	2.16701	6.24837e-23
219844	HYLS1	5.22	23.37	2.16254	7.33269e-55
9510	ADAMTS1	3.39	15.16	2.16091	5.37064e-120
3487	IGFBP4	3.96	17.64	2.15528	3.43731e-65
160518	DENND5B	0.62	2.76	2.15433	1.47008e-44
100996643	LOC100996643	0.4	1.78	2.15381	8.55845e-06
4651	MYO10	0.74	3.29	2.15249	3.33938e-43
9173	IL1RL1	2.02	8.97	2.15075	1.25149e-59
4753	NELL2	0.66	2.93	2.15036	3.90342e-18
57449	PLEKHG5	0.36	1.59	2.14296	3.4346e-14
7050	TGIF1	2.82	12.45	2.14238	1.79835e-33
56243	KIAA1217	1.43	6.3	2.13934	9.52819e-68
5366	PMAIP1	19.96	87.92	2.13908	7.83297e-273
5151	PDE8A	8.34	36.73	2.13884	2.72277e-183
7098	TLR3	1.82	8	2.13606	6.72653e-41
858	CAV2	3.29	14.44	2.13391	5.42384e-74
55917	CTTNBP2NL	0.87	3.81	2.1307	4.66075e-35
729873	TBC1D3	0.19	0.83	2.12711	0.000425148
3217	HOXB7	12.26	53.53	2.12639	3.4936e-113
221468	TMEM217	4.18	18.24	2.12553	5.11124e-47
7473	WNT3	0.45	1.96	2.12286	9.17406e-12
1837	DTNA	3.04	13.24	2.12276	8.97748e-118
694	BTG1	3.11	13.49	2.1169	7.34107e-105
9516	LITAF	0.48	2.08	2.11548	3.24953e-08
83875	BCO2	0.41	1.77	2.11005	2.35996e-09
51696	HECA	4.95	21.35	2.10874	3.66123e-198
29841	GRHL1	0.63	2.71	2.10487	9.50475e-17
219902	TMEM136	7.06	30.29	2.1011	1.48024e-208
3433	IFIT2	2.11	9.03	2.09748	1.05636e-51
10203	CALCRL	0.55	2.35	2.09516	1.07505e-25
785	CACNB4	0.37	1.58	2.09433	5.31353e-21
26228	STAP1	5.42	23.14	2.09402	8.9024e-71
23331	TTC28	0.31	1.32	2.0902	5.4516e-27
22807	IKZF2	0.63	2.67	2.08342	1.2645e-42
153222	CREBRF	0.82	3.47	2.08124	1.28482e-44
57162	PELI1	3.72	15.72	2.07923	4.00237e-93
8934	RAB29	9.76	41.21	2.07804	1.98555e-213
93953	GCNA	1.22	5.15	2.07769	3.47173e-24
80853	KDM7A	0.4	1.68	2.07039	2.83541e-24
54897	CASZ1	1.59	6.66	2.0665	1.85373e-71
10763	NES	0.72	3.01	2.06369	5.72766e-28
57103	TIGAR	0.41	1.71	2.0603	1.44288e-23
53840	TRIM34	1.42	5.92	2.05971	3.42859e-22
9710	KIAA0355	2.35	9.77	2.0557	1.59064e-95
92815	HIST3H2A	2.92	12.13	2.05454	3.76617e-08
9586	CREB5	9.54	39.52	2.05052	0
55356	SLC22A15	1.84	7.62	2.05009	1.38039e-40
23710	GABARAPL1	8.29	34.18	2.04371	3.71417e-94
8879	SGPL1	1.66	6.84	2.04281	9.11643e-59
27175	TUBG2	1.43	5.89	2.04225	6.84761e-31
11010	GLIPR1	0.17	0.7	2.04182	2.846e-05
8530	CST7	0.56	2.3	2.03814	0.00062006
729857	RGPD2	0.39	1.6	2.03653	6.95129e-19
192683	SCAMP5	1.65	6.76	2.03456	8.56638e-34
2651	GCNT2	0.64	2.62	2.03342	1.00789e-17
80763	SPX	8.21	33.6	2.03301	7.36315e-119
112268238	LOC112268238	1.52	6.22	2.03284	6.21498e-27
5376	PMP22	9.4	38.35	2.02849	1.38315e-101
10699	CORIN	0.76	3.1	2.0282	3.19836e-17
22936	ELL2	22.34	91.12	2.02814	0
1847	DUSP5	2.47	10.06	2.02605	1.89749e-39
59	ACTA2	0.98	3.99	2.02554	1.95982e-11
23768	FLRT2	0.57	2.32	2.02509	3.12055e-31
2615	LRRC32	9.75	39.61	2.02239	1.00202e-253
64110	MAGEF1	5.07	20.53	2.01768	1.77328e-51
342184	FMN1	0.72	2.91	2.01495	9.41958e-56
80833	APOL3	4.22	17.04	2.01361	1.52866e-58
55805	LRP2BP	0.3	1.21	2.01197	8.98177e-11
26207	PITPNC1	2.22	8.95	2.01133	5.76458e-89
138639	PTPDC1	1.28	5.16	2.01123	3.9263e-36
201158	TVP23C	0.69	2.78	2.01042	4.03753e-09
1490	CTGF	1.06	4.27	2.01017	4.94701e-16
10346	TRIM22	3.32	13.36	2.00866	2.01599e-63
22846	VASH1	15.15	60.95	2.00831	0
115362	GBP5	4.52	18.14	2.00478	8.76512e-114
23303	KIF13B	0.88	3.53	2.00409	4.80104e-49
91010	FMNL3	3.03	12.15	2.00357	1.84163e-224
115361	GBP4	6.74	27	2.00214	6.76495e-257
171019	ADAMTS19	1.36	5.44	2	7.41906e-41
3115	HLA-DPB1	1.43	5.72	2	1.93889e-36
79922	MRM1	25.94	12.1	-1.10017	1.95785e-27
139285	AMER1	3.57	1.56	-1.19438	2.02796e-22
10247	RIDA	18.81	7.92	-1.24793	2.46987e-13
349565	NMNAT3	6.79	2.85	-1.25245	2.45814e-10
116151	FAM210B	10.83	4.02	-1.42977	1.4063e-30
92840	REEP6	4.48	1.66	-1.43232	6.68784e-07
4745	NELL1	1.16	0.42	-1.46566	0.000170844
3049	HBQ1	18.89	6.11	-1.62838	1.06803e-11
201164	PLD6	9.1	2.8	-1.70044	4.56743e-27
115330	GPR146	3.17	0.97	-1.70843	1.36718e-07
25929	GEMIN5	22.61	6.25	-1.85503	9.1013e-165
143244	EIF5AL1	0.91	0.25	-1.86394	1.82455e-05
3293	HSD17B3	9.87	2.7	-1.87009	2.46106e-13
10849	CD3EAP	10.08	2.75	-1.87399	2.66976e-45
3039	HBA1	2173.38	558.21	-1.96106	0
2653	GCSH	31.57	7.52	-2.06975	9.39075e-70
100534012	TNFAIP8L2-SCNM1	3.22	0.76	-2.08299	3.60035e-10
3040	HBA2	604.85	141.52	-2.09557	0
375057	STUM	9.99	2	-2.32048	1.01093e-138
4285	MIPEP	5.14	0.92	-2.48206	3.27612e-24
388588	SMIM1	9.44	1.54	-2.61586	1.70996e-08
10826	FAXDC2	7.03	1.09	-2.6892	3.54097e-42
100526761	CCDC169-SOHLH2	2.3	0.35	-2.71621	1.90633e-13
79778	MICALL2	7.35	1.11	-2.72718	1.43557e-49
212	ALAS2	6	0.88	-2.76939	2.97672e-25
5313	PKLR	4.85	0.66	-2.87745	1.1241e-33
3050	HBZ	10.19	1.15	-3.14745	3.44637e-12
100526740	ATP5MF-PTCD1	0.23	0	-4.52356	1.85406e-05
107987477	LOC107987477	0.36	0	-5.16993	0.000370976
187	APLNR	1.8	0	-7.49185	7.37176e-29
100008586	GAGE12F	6.16	0	-9.26679	8.74278e-12
